# Supplementary material for: Aminoalkylamides of Eremomycin Exhibit an Improved Antibacterial Activity
Source: Pharmaceuticals (Basel). 2021 Apr 19;14(4):379. doi: 10.3390/ph14040379 (PMC8072890; doi:10.3390/ph14040379)
Supplement: Supplementary file 1 [file pharmaceuticals-14-00379-s001.zip]

Archive with 1 entries (1 files):
- pharmaceuticals-1176561 supplementary.pdf
